# Supplementary material for: Characterization and comparative analysis among plastome sequences of eight endemic Rubus (Rosaceae) species in Taiwan
Source: Sci Rep. 2021 Jan 13;11:1152. doi: 10.1038/s41598-020-80143-1 (PMC7806662; doi:10.1038/s41598-020-80143-1)
Supplement: Supplementary file 1 — Supplementary Tables. [file 41598_2020_80143_MOESM1_ESM.xlsx]

## Sheet: S_information
Supplementary Information
Characterization and comparative analysis among plastome sequences of eight endemic Rubus (Rosaceae) species in Taiwan
JiYoung Yang1, Yu-Chung Chiang2, Tsai-Wen Hsu3, Seon-Hee Kim4, Jae-Hong Pak1* and Seung-Chul Kim4*
1Research Institute for Dok-do and Ulleung-do Island, Department of Biology, School of Life Sciences, Kyungpook National University, 80 Daehak-ro, Buk-gu, Daegu, Gyeongsangbuk-do 41566, Republic of Korea
2 Department of Biological Sciences, National Sun Yat-sen University, Kaohsiung 80424, Taiwan
3Taiwan Endemic Species Research Institute, 1 Mingshen East Road, Chichi Township, Nantou 55244, Taiwan
4Department of Biological Sciences, Sungkyunkwan University, 2066 Seobu-ro, Suwon, Gyeonggi-do 16419, Republic of Korea. *email: sonchus96@skku.edu (Seung-Chul Kim), jhpak@knu.ac.kr (Jae-Hong Pak)
*Correspondence to: S.-C. Kim, Department of Biological Sciences, Sungkyunkwan University, Republic of Korea. sonchus96@skku.edu.
J.-H. Pak, Research Institute for Dok-do and Ulleung-do Island, Department of Biology, School of Life Sciences, Kyungpook National University, Republic of Korea. jhpak@knu.ac.kr.
Supplementary
Table S1
Table S2

## Sheet: Table S1
Supplementary Table 1. Codon usage and codon–anticodon recognition pattern for tRNA in the eight endemic Rubus plastomes in Taiwan.
Rubus glandulosopunctatus					Rubus incanus					Rubus kawakamii					Rubus laciniastostipulatus					Rubus parviaraliifolius					Rubus rubroangustifolius					Rubus taitoensis					Rubus taiwanocola
Codon (Amino Acid)	Count	RSCU	tRNA		Codon (Amino Acid)	Count	RSCU	tRNA		Codon (Amino Acid)	Count	RSCU	tRNA		Codon (Amino Acid)	Count	RSCU	tRNA		Codon (Amino Acid)	Count	RSCU	tRNA		Codon (Amino Acid)	Count	RSCU	tRNA		Codon (Amino Acid)	Count	RSCU	tRNA		Codon (Amino Acid)	Count	RSCU	tRNA
UUU(F)	999	1.27			UUU(F)	965	1.3			UUU(F)	834	1.08			UUU(F)	1040	1.27			UUU(F)	965	1.3			UUU(F)	989	1.32			UUU(F)	963	1.3			UUU(F)	970	1.2
UUC(F)	573	0.73	trnF-GAA tRNA		UUC(F)	519	0.7	trnF-GAA tRNA		UUC(F)	711	0.92	trnF-GAA tRNA		UUC(F)	596	0.73	trnF-GAA tRNA		UUC(F)	521	0.7	trnF-GAA tRNA		UUC(F)	509	0.68	trnF-GAA tRNA		UUC(F)	519	0.7	trnF-GAA tRNA		UUC(F)	647	0.8	trnF-GAA tRNA
UUA(L)	796	1.68	trnL-UAA tRNA		UUA(L)	863	1.89	trnL-UAA tRNA		UUA(L)	588	1.1	trnL-UAA tRNA		UUA(L)	721	1.78	trnL-UAA tRNA		UUA(L)	863	1.89	trnL-UAA tRNA		UUA(L)	877	1.92	trnL-UAA tRNA		UUA(L)	863	1.89	trnL-UAA tRNA		UUA(L)	781	1.59	trnL-UAA tRNA
UUG(L)	590	1.24	trnL-CAA tRNA		UUG(L)	558	1.22	trnL-CAA tRNA		UUG(L)	769	1.44	trnL-CAA tRNA		UUG(L)	503	1.25	trnL-CAA tRNA		UUG(L)	558	1.22	trnL-CAA tRNA		UUG(L)	548	1.2	trnL-CAA tRNA		UUG(L)	558	1.22	trnL-CAA tRNA		UUG(L)	633	1.29	trnL-CAA tRNA
CUU(L)	570	1.2			CUU(L)	593	1.3			CUU(L)	548	1.03			CUU(L)	501	1.24			CUU(L)	593	1.3			CUU(L)	586	1.28			CUU(L)	594	1.3			CUU(L)	535	1.09
CUC(L)	240	0.51			CUC(L)	185	0.41			CUC(L)	393	0.74			CUC(L)	190	0.47			CUC(L)	185	0.41			CUC(L)	186	0.41			CUC(L)	183	0.4			CUC(L)	272	0.56
CUA(L)	422	0.89			CUA(L)	358	0.78			CUA(L)	517	0.97			CUA(L)	329	0.81			CUA(L)	358	0.78			CUA(L)	363	0.8			CUA(L)	358	0.78			CUA(L)	455	0.93
CUG(L)	233	0.49			CUG(L)	182	0.4			CUG(L)	391	0.73			CUG(L)	180	0.45			CUG(L)	182	0.4			CUG(L)	177	0.39			CUG(L)	182	0.4			CUG(L)	264	0.54
AUU(I)	1041	1.4			AUU(I)	1097	1.48			AUU(I)	752	1.05			AUU(I)	1040	1.45			AUU(I)	1097	1.48			AUU(I)	1100	1.47			AUU(I)	1094	1.48			AUU(I)	982	1.28
AUC(I)	491	0.66	trnI-GAU tRNA		AUC(I)	433	0.58	trnI-GAU tRNA		AUC(I)	629	0.88	trnI-GAU tRNA		AUC(I)	522	0.73	trnI-GAU/trnV-GAU		AUC(I)	435	0.59	trnI-GAU tRNA		AUC(I)	434	0.58	trnI-GAU tRNA		AUC(I)	433	0.58	trnI-GAU tRNA		AUC(I)	568	0.74	trnI-GAU tRNA
AUA(I)	698	0.94			AUA(I)	697	0.94			AUA(I)	767	1.07			AUA(I)	588	0.82			AUA(I)	697	0.94			AUA(I)	710	0.95			AUA(I)	698	0.94			AUA(I)	758	0.99
AUG(M)	630	1	trnfM-CAU/ trnI-CAU/trnM-CAU		AUG(M)	618	1	trnfM-CAU/ trnI-CAU/trnM-CAU		AUG(M)	693	1	trnfM-CAU/ trnI-CAU/trnM-CAU		AUG(M)	543	1	trnfM-CAU/ trnI-CAU/trnM-CAU		AUG(M)	620	1	trnfM-CAU/ trnI-CAU/trnM-CAU		AUG(M)	621	1	trnfM-CAU/ trnI-CAU/trnM-CAU		AUG(M)	619	1	trnfM-CAU/ trnI-CAU/trnM-CAU		AUG(M)	647	1	trnfM-CAU/ trnI-CAU/trnM-CAU
GUU(V)	525	1.44			GUU(V)	520	1.47			GUU(V)	442	1.23			GUU(V)	498	1.5			GUU(V)	520	1.47			GUU(V)	525	1.48			GUU(V)	520	1.47			GUU(V)	510	1.37
GUC(V)	170	0.47	trnV-GAC tRNA		GUC(V)	164	0.46	trnV-GAC tRNA		GUC(V)	230	0.64	trnV-GAC tRNA		GUC(V)	163	0.49	trnV-GAC tRNA		GUC(V)	164	0.46	trnV-GAC tRNA		GUC(V)	159	0.45	trnV-GAC tRNA		GUC(V)	164	0.46	trnV-GAC tRNA		GUC(V)	191	0.51	trnV-GAC tRNA
GUA(V)	548	1.51	trnV-UAC tRNA		GUA(V)	529	1.5	trnV-UAC tRNA		GUA(V)	451	1.25	trnV-UAC tRNA		GUA(V)	466	1.4	trnV-UAC tRNA		GUA(V)	531	1.5	trnV-UAC tRNA		GUA(V)	537	1.52	trnV-UAC tRNA		GUA(V)	529	1.49	trnV-UAC tRNA		GUA(V)	542	1.46	trnV-UAC tRNA
GUG(V)	211	0.58			GUG(V)	202	0.57			GUG(V)	316	0.88			GUG(V)	200	0.6			GUG(V)	202	0.57			GUG(V)	194	0.55			GUG(V)	203	0.57			GUG(V)	241	0.65
Codon (Amino Acid)	Count	RSCU			Codon (Amino Acid)	Count	RSCU			Codon (Amino Acid)	Count	RSCU			Codon (Amino Acid)	Count	RSCU			Codon (Amino Acid)	Count	RSCU			Codon (Amino Acid)	Count	RSCU			Codon (Amino Acid)	Count	RSCU			Codon (Amino Acid)	Count	RSCU
UCU(S)	481	1.53			UCU(S)	557	1.68			UCU(S)	364	1.48			UCU(S)	561	1.55			UCU(S)	557	1.68			UCU(S)	551	1.66			UCU(S)	555	1.68			UCU(S)	437	1.48
UCC(S)	315	1	trnS-GGA tRNA		UCC(S)	339	1.02	trnS-GGA tRNA		UCC(S)	238	0.96	trnS-GGA tRNA		UCC(S)	349	0.96	trnS-GGA tRNA		UCC(S)	339	1.02	trnS-GGA tRNA		UCC(S)	344	1.04	trnS-GGA tRNA		UCC(S)	339	1.02	trnS-GGA tRNA		UCC(S)	279	0.94	trnS-GGA tRNA
UCA(S)	396	1.26	trnS-UGA tRNA		UCA(S)	381	1.15	trnS-UGA tRNA		UCA(S)	351	1.42	trnS-UGA tRNA		UCA(S)	408	1.13	trnS-UGA tRNA		UCA(S)	380	1.15	trnS-UGA tRNA		UCA(S)	384	1.16	trnS-UGA tRNA		UCA(S)	381	1.15	trnS-UGA tRNA		UCA(S)	391	1.32	trnS-UGA tRNA
UCG(S)	220	0.7			UCG(S)	194	0.59			UCG(S)	254	1.03			UCG(S)	245	0.68			UCG(S)	195	0.59			UCG(S)	193	0.58			UCG(S)	194	0.59			UCG(S)	240	0.81
CCU(P)	369	1.38			CCU(P)	406	1.52			CCU(P)	206	0.86			CCU(P)	360	1.45			CCU(P)	406	1.52			CCU(P)	399	1.5			CCU(P)	406	1.52			CCU(P)	329	1.24
CCC(P)	213	0.8			CCC(P)	208	0.78			CCC(P)	190	0.79			CCC(P)	200	0.81			CCC(P)	208	0.78			CCC(P)	206	0.77			CCC(P)	208	0.78			CCC(P)	218	0.82
CCA(P)	309	1.16	trnP-UGG tRNA		CCA(P)	298	1.11	trnP-UGG tRNA		CCA(P)	300	1.25	trnP-UGG tRNA		CCA(P)	282	1.14	trnP-UGG tRNA		CCA(P)	298	1.11	trnP-UGG tRNA		CCA(P)	302	1.13	trnP-UGG tRNA		CCA(P)	298	1.11	trnP-UGG tRNA		CCA(P)	316	1.19	trnP-UGG tRNA
CCG(P)	178	0.67			CCG(P)	159	0.59			CCG(P)	267	1.11			CCG(P)	150	0.6			CCG(P)	159	0.59			CCG(P)	160	0.6			CCG(P)	159	0.59			CCG(P)	197	0.74
ACU(T)	436	1.45			ACU(T)	513	1.57			ACU(T)	190	0.91			ACU(T)	460	1.45			ACU(T)	513	1.57			ACU(T)	513	1.57			ACU(T)	513	1.57			ACU(T)	373	1.34
ACC(T)	221	0.74	trnT-GGU tRNA		ACC(T)	252	0.77	trnT-GGU tRNA		ACC(T)	169	0.81	trnT-GGU tRNA		ACC(T)	267	0.84	trnT-GGU tRNA		ACC(T)	252	0.77	trnT-GGU tRNA		ACC(T)	239	0.73	trnT-GGU tRNA		ACC(T)	252	0.77	trnT-GGU tRNA		ACC(T)	221	0.79	trnT-GGU tRNA
ACA(T)	384	1.28	trnT-UGU tRNA		ACA(T)	397	1.21	trnT-UGU tRNA		ACA(T)	287	1.38	trnT-UGU tRNA		ACA(T)	385	1.21	trnT-UGU tRNA		ACA(T)	397	1.21	trnT-UGU tRNA		ACA(T)	406	1.24	trnT-UGU tRNA		ACA(T)	397	1.22	trnT-UGU tRNA		ACA(T)	356	1.28	trnT-UGU tRNA
ACG(T)	160	0.53			ACG(T)	146	0.45			ACG(T)	186	0.89			ACG(T)	157	0.49			ACG(T)	146	0.45			ACG(T)	147	0.45			ACG(T)	144	0.44			ACG(T)	166	0.59
GCU(A)	530	1.78			GCU(A)	622	1.79			GCU(A)	152	1.09			GCU(A)	525	1.76			GCU(A)	622	1.79			GCU(A)	627	1.82			GCU(A)	622	1.79			GCU(A)	455	1.7
GCC(A)	190	0.64			GCC(A)	222	0.64			GCC(A)	124	0.89			GCC(A)	192	0.64			GCC(A)	222	0.64			GCC(A)	218	0.63			GCC(A)	222	0.64			GCC(A)	167	0.62
GCA(A)	327	1.1	trnA-UGC tRNA		GCA(A)	386	1.11	trnA-UGC tRNA		GCA(A)	166	1.19	trnA-UGC tRNA		GCA(A)	334	1.12	trnA-UGC tRNA		GCA(A)	386	1.11	trnA-UGC tRNA		GCA(A)	385	1.12	trnA-UGC tRNA		GCA(A)	386	1.11	trnA-UGC tRNA		GCA(A)	308	1.15	trnA-UGC tRNA
GCG(A)	147	0.49			GCG(A)	161	0.46			GCG(A)	116	0.83			GCG(A)	144	0.48			GCG(A)	161	0.46			GCG(A)	151	0.44			GCG(A)	161	0.46			GCG(A)	143	0.53
Codon (Amino Acid)	Count	RSCU			Codon (Amino Acid)	Count	RSCU			Codon (Amino Acid)	Count	RSCU			Codon (Amino Acid)	Count	RSCU			Codon (Amino Acid)	Count	RSCU			Codon (Amino Acid)	Count	RSCU			Codon (Amino Acid)	Count	RSCU			Codon (Amino Acid)	Count	RSCU
UAU(Y)	742	1.48			UAU(Y)	768	1.59			UAU(Y)	618	1.24			UAU(Y)	812	1.51			UAU(Y)	768	1.59			UAU(Y)	758	1.59			UAU(Y)	768	1.59			UAU(Y)	710	1.41
UAC(Y)	258	0.52	trnY-GUA tRNA		UAC(Y)	196	0.41	trnY-GUA tRNA		UAC(Y)	380	0.76	trnY-GUA tRNA		UAC(Y)	267	0.49	trnY-GUA tRNA		UAC(Y)	196	0.41	trnY-GUA tRNA		UAC(Y)	193	0.41	trnY-GUA tRNA		UAC(Y)	196	0.41	trnY-GUA tRNA		UAC(Y)	299	0.59	trnY-GUA tRNA
UAA(*)	222	1.16			UAA(*)	45	1.65			UAA(*)	554	1.02			UAA(*)	256	1.17			UAA(*)	45	1.61			UAA(*)	46	1.68			UAA(*)	45	1.65			UAA(*)	390	1.12
UAG(*)	185	0.97			UAG(*)	23	0.84			UAG(*)	598	1.1			UAG(*)	142	0.65			UAG(*)	25	0.89			UAG(*)	20	0.73			UAG(*)	23	0.84			UAG(*)	334	0.96
CAU(H)	425	1.4	trnL-UAG tRNA		CAU(H)	479	1.54	trnL-UAG tRNA		CAU(H)	294	1.15	trnL-UAG tRNA		CAU(H)	471	1.48	trnL-UAG tRNA		CAU(H)	481	1.54	trnL-UAG tRNA		CAU(H)	472	1.52	trnL-UAG tRNA		CAU(H)	479	1.54	trnL-UAG tRNA		CAU(H)	394	1.31	trnL-UAG tRNA
CAC(H)	183	0.6	trnH-GUG tRNA/		CAC(H)	143	0.46	trnH-GUG tRNA/		CAC(H)	216	0.85	trnH-GUG tRNA/		CAC(H)	167	0.52	trnH-GUG tRNA/		CAC(H)	143	0.46	trnH-GUG tRNA/		CAC(H)	148	0.48	trnH-GUG tRNA/		CAC(H)	143	0.46	trnH-GUG tRNA/		CAC(H)	207	0.69	trnH-GUG tRNA/
CAA(Q)	694	1.44	trnQ-UUG tRNA		CAA(Q)	700	1.54	trnQ-UUG tRNA		CAA(Q)	532	1.19	trnQ-UUG tRNA		CAA(Q)	633	1.5	trnQ-UUG tRNA		CAA(Q)	700	1.53	trnQ-UUG tRNA		CAA(Q)	706	1.54	trnQ-UUG tRNA		CAA(Q)	700	1.54	trnQ-UUG tRNA		CAA(Q)	672	1.37	trnQ-UUG tRNA
CAG(Q)	273	0.56			CAG(Q)	211	0.46			CAG(Q)	360	0.81			CAG(Q)	209	0.5			CAG(Q)	213	0.47			CAG(Q)	211	0.46			CAG(Q)	211	0.46			CAG(Q)	310	0.63
AAU(N)	870	1.48			AAU(N)	966	1.53			AAU(N)	617	1.26			AAU(N)	952	1.46			AAU(N)	968	1.53			AAU(N)	973	1.53			AAU(N)	966	1.53			AAU(N)	768	1.41
AAC(N)	302	0.52	trnN-GUU tRNA		AAC(N)	299	0.47	trnN-GUU tRNA		AAC(N)	365	0.74	trnN-GUU tRNA		AAC(N)	355	0.54	trnN-GUU tRNA		AAC(N)	301	0.47	trnN-GUU tRNA		AAC(N)	297	0.47	trnN-GUU tRNA		AAC(N)	300	0.47	trnN-GUU tRNA		AAC(N)	320	0.59	trnN-GUU tRNA
AAA(K)	1046	1.45	trnK-UUU tRNA		AAA(K)	1059	1.5	trnK-UUU tRNA		AAA(K)	933	1.21	trnK-UUU tRNA		AAA(K)	1034	1.47	trnK-UUU tRNA		AAA(K)	1059	1.5	trnK-UUU tRNA		AAA(K)	1055	1.5	trnK-UUU tRNA		AAA(K)	1059	1.5	trnK-UUU tRNA		AAA(K)	1027	1.38	trnK-UUU tRNA
AAG(K)	400	0.55			AAG(K)	352	0.5			AAG(K)	611	0.79			AAG(K)	370	0.53			AAG(K)	352	0.5			AAG(K)	349	0.5			AAG(K)	352	0.5			AAG(K)	466	0.62
GAU(D)	775	1.58			GAU(D)	863	1.61			GAU(D)	372	1.34			GAU(D)	727	1.56			GAU(D)	863	1.61			GAU(D)	870	1.62			GAU(D)	861	1.61			GAU(D)	624	1.52
GAC(D)	204	0.42	trnD-GUC tRNA		GAC(D)	206	0.39	trnD-GUC tRNA		GAC(D)	182	0.66	trnD-GUC tRNA		GAC(D)	203	0.44	trnD-GUC tRNA		GAC(D)	206	0.39	trnD-GUC tRNA		GAC(D)	206	0.38	trnD-GUC tRNA		GAC(D)	206	0.39	trnD-GUC tRNA		GAC(D)	197	0.48	trnD-GUC tRNA
GAA(E)	970	1.46	trnE-UUC tRNA		GAA(E)	1018	1.48	trnE-UUC tRNA		GAA(E)	595	1.26	trnE-UUC tRNA		GAA(E)	861	1.46	trnE-UUC tRNA		GAA(E)	1020	1.48	trnE-UUC tRNA		GAA(E)	1019	1.48	trnE-UUC tRNA		GAA(E)	1018	1.48	trnE-UUC tRNA		GAA(E)	829	1.41	trnE-UUC tRNA
GAG(E)	360	0.54			GAG(E)	361	0.52			GAG(E)	353	0.74			GAG(E)	319	0.54			GAG(E)	361	0.52			GAG(E)	356	0.52			GAG(E)	361	0.52			GAG(E)	350	0.59
Codon (Amino Acid)	Count	RSCU			Codon (Amino Acid)	Count	RSCU			Codon (Amino Acid)	Count	RSCU			Codon (Amino Acid)	Count	RSCU			Codon (Amino Acid)	Count	RSCU			Codon (Amino Acid)	Count	RSCU			Codon (Amino Acid)	Count	RSCU			Codon (Amino Acid)	Count	RSCU
UGU(C)	226	1.38			UGU(C)	226	1.54			UGU(C)	240	1.12			UGU(C)	284	1.31			UGU(C)	226	1.54			UGU(C)	222	1.49			UGU(C)	226	1.54			UGU(C)	229	1.29
UGC(C)	101	0.62	trnC-GCA tRNA		UGC(C)	68	0.46	trnC-GCA tRNA		UGC(C)	187	0.88	trnC-GCA tRNA		UGC(C)	149	0.69	trnC-GCA tRNA		UGC(C)	68	0.46	trnC-GCA tRNA		UGC(C)	75	0.51	trnC-GCA tRNA		UGC(C)	68	0.46	trnC-GCA tRNA		UGC(C)	126	0.71	trnC-GCA tRNA
UGA(*)	168	0.88			UGA(*)	14	0.51			UGA(*)	484	0.89			UGA(*)	256	1.17			UGA(*)	14	0.5			UGA(*)	16	0.59			UGA(*)	14	0.51			UGA(*)	324	0.93
UGG(W)	465	1	trnW-CCA tRNA		UGG(W)	451	1	trnW-CCA tRNA		UGG(W)	453	1	trnW-CCA tRNA		UGG(W)	455	1	trnW-CCA tRNA		UGG(W)	451	1	trnW-CCA tRNA		UGG(W)	452	1	trnW-CCA tRNA		UGG(W)	451	1	trnW-CCA tRNA		UGG(W)	467	1	trnW-CCA tRNA
CGU(R)	282	1.15	trnR-ACG tRNA		CGU(R)	333	1.27	trnR-ACG tRNA		CGU(R)	96	0.46	trnR-ACG tRNA		CGU(R)	286	1	trnR-ACG tRNA		CGU(R)	333	1.27	trnR-ACG tRNA		CGU(R)	335	1.29	trnR-ACG tRNA		CGU(R)	333	1.27	trnR-ACG tRNA		CGU(R)	235	0.99	trnR-ACG tRNA
CGC(R)	103	0.42			CGC(R)	107	0.41			CGC(R)	97	0.47			CGC(R)	116	0.4			CGC(R)	107	0.41			CGC(R)	101	0.39			CGC(R)	107	0.41			CGC(R)	105	0.44
CGA(R)	320	1.3			CGA(R)	356	1.36			CGA(R)	224	1.08			CGA(R)	349	1.22			CGA(R)	356	1.36			CGA(R)	352	1.35			CGA(R)	356	1.36			CGA(R)	287	1.21
CGG(R)	137	0.56			CGG(R)	128	0.49			CGG(R)	218	1.05			CGG(R)	156	0.54			CGG(R)	128	0.49			CGG(R)	122	0.47			CGG(R)	128	0.49			CGG(R)	159	0.67
AGU(S)	349	1.11			AGU(S)	393	1.19			AGU(S)	166	0.67			AGU(S)	395	1.09			AGU(S)	393	1.19			AGU(S)	397	1.2			AGU(S)	393	1.19			AGU(S)	305	1.03
AGC(S)	121	0.39	trnS-GCU tRNA		AGC(S)	123	0.37	trnS-GCU tRNA		AGC(S)	107	0.43	trnS-GCU tRNA		AGC(S)	212	0.59	trnS-GCU tRNA		AGC(S)	123	0.37	trnS-GCU tRNA		AGC(S)	124	0.37	trnS-GCU tRNA		AGC(S)	123	0.37	trnS-GCU tRNA		AGC(S)	124	0.42	trnS-GCU tRNA
AGA(R)	453	1.84	trnR-UCU tRNA		AGA(R)	472	1.8	trnR-UCU tRNA		AGA(R)	377	1.81	trnR-UCU tRNA		AGA(R)	565	1.97	trnR-UCU tRNA		AGA(R)	472	1.8	trnR-UCU tRNA		AGA(R)	482	1.85	trnR-UCU tRNA		AGA(R)	470	1.8	trnR-UCU tRNA		AGA(R)	433	1.83	trnR-UCU tRNA
AGG(R)	180	0.73			AGG(R)	175	0.67			AGG(R)	236	1.13			AGG(R)	248	0.87			AGG(R)	175	0.67			AGG(R)	172	0.66			AGG(R)	175	0.67			AGG(R)	200	0.85
GGU(G)	511	1.27			GGU(G)	575	1.31			GGU(G)	273	1.01			GGU(G)	510	1.21			GGU(G)	575	1.31			GGU(G)	565	1.3			GGU(G)	575	1.31			GGU(G)	473	1.23
GGC(G)	184	0.46	trnG-GCC tRNA		GGC(G)	195	0.44	trnG-GCC tRNA		GGC(G)	158	0.59	trnG-GCC tRNA		GGC(G)	210	0.5	trnG-GCC tRNA		GGC(G)	195	0.44	trnG-GCC tRNA		GGC(G)	189	0.43	trnG-GCC tRNA		GGC(G)	195	0.44	trnG-GCC tRNA		GGC(G)	191	0.5	trnG-GCC tRNA
GGA(G)	602	1.49	trnG-UCC tRNA		GGA(G)	680	1.55	trnG-UCC tRNA		GGA(G)	325	1.21	trnG-UCC tRNA		GGA(G)	618	1.47	trnG-UCC tRNA		GGA(G)	680	1.55	trnG-UCC tRNA		GGA(G)	685	1.57	trnG-UCC tRNA		GGA(G)	680	1.55	trnG-UCC tRNA		GGA(G)	543	1.41	trnG-UCC tRNA
GGG(G)	318	0.79			GGG(G)	310	0.7			GGG(G)	322	1.19			GGG(G)	346	0.82			GGG(G)	310	0.7			GGG(G)	306	0.7			GGG(G)	310	0.7			GGG(G)	328	0.85
Average number of codon usage=26,042					Average number of codon usage=26,019					Average number of codon usage=24,134					Average number of codon usage=26,032					Average number of codon usage=26,093					Average number of codon usage=26,014					Average number of codon usage=26,009					Average number of codon usage=26,018
Asterisk (*) denotes stop codon. RSCU: Relative synonymous codon usage. Bold type denotes the exception of codon usage.

## Sheet: Table S2
Supplementary Table 2. The predicted RNA editing sites in the complete chloroplast genome of the eight endemic Rubus in Taiwan.
Rubus glandulosopunctatus					Rubus incanus					Rubus kawakamii					Rubus laciniastostipulatus					Rubus parviaraliifolius					R. rubroangustifolius					R.taitoensis					R.taiwanocola
Gene	Nt Pos	AA Pos	Effect	Score	Gene	Nt Pos	AA Pos	Effect	Score	Gene	Nt Pos	AA Pos	Effect	Score	Gene	Nt Pos	AA Pos	Effect	Score	Gene	Nt Pos	AA Pos	Effect	Score	Gene	Nt Pos	AA Pos	Effect	Score	Gene	Nt Pos	AA Pos	Effect	Score	Gene	Nt Pos	AA Pos	Effect	Score
accD	296	99	ACT (T) => ATT (I)	1	accD	788	263	TCG (S) => TTG (L)	0.8	accD	794	265	TCG (S) => TTG (L)	0.8	accD	794	265	TCG (S) => TTG (L)	0.8	accD	788	263	TCG (S) => TTG (L)	0.8	accD	296	99	ACT (T) => ATT (I)	1	accD	788	263	TCG (S) => TTG (L)	0.8	accD	296	108	ACT (T) => ATT (I)	1
	794	265	TCG (S) => TTG (L)	0.8		1397	466	CCT (P) => CTT (L)	1		1403	468	CCT (P) => CTT (L)	1		1403	468	CCT (P) => CTT (L)	1		1397	466	CCT (P) => CTT (L)	1		794	265	TCG (S) => TTG (L)	0.8		1397	466	CCT (P) => CTT (L)	1		794	288	TCG (S) => TTG (L)	0.8
	1403	468	CCT (P) => CTT (L)	1																						1403	468	CCT (P) => CTT (L)	1							1403	503	CCT (P) => CTT (L)	1
clpP	559	187	CAT (H) => TAT (Y)	1	clpP	559	187	CAT (H) => TAT (Y)	1	clpP	559	187	CAT (H) => TAT (Y)	1	clpP	559	187	CAT (H) => TAT (Y)	1	clpP	559	187	CAT (H) => TAT (Y)	1	clpP	559	187	CAT (H) => TAT (Y)	1	clpP	559	187	CAT (H) => TAT (Y)	1	clpP	559	187	CAT (H) => TAT (Y)	1
matK	532	178	CTC (L) => TTC (F)	0.86	matK	532	178	CTC (L) => TTC (F)	0.86	matK	532	178	CTC (L) => TTC (F)	0.86	matK	532	178	CTC (L) => TTC (F)	0.86	matK	532	178	CTC (L) => TTC (F)	0.86	matK	532	178	CTC (L) => TTC (F)	0.86	matK	532	178	CTC (L) => TTC (F)	0.86	matK	532	191	CTC (L) => TTC (F)	0.86
	619	207	CTC (L) => TTC (F)	1		619	207	CTC (L) => TTC (F)	1		619	207	CTC (L) => TTC (F)	1		619	207	CTC (L) => TTC (F)	1		619	207	CTC (L) => TTC (F)	1		619	207	CTC (L) => TTC (F)	1		619	207	CTC (L) => TTC (F)	1		619	222	CTC (L) => TTC (F)	1
	1181	394	TCG (S) => TTG (L)	0.86		1181	394	TCG (S) => TTG (L)	0.86		1181	394	TCG (S) => TTG (L)	0.86		1181	394	TCG (S) => TTG (L)	0.86		1181	394	TCG (S) => TTG (L)	0.86		1181	394	TCG (S) => TTG (L)	0.86		1181	394	TCG (S) => TTG (L)	0.86		1181	409	TCG (S) => TTG (L)	0.86
	1363	455	CCG (P) => TCG (S)	0.86		1363	455	CCT (P) => TCT (S)	0.86		1363	455	CCA (P) => TCA (S)	0.86		1363	455	CCA (P) => TCA (S)	0.86		1363	455	CCT (P) => TCT (S)	0.86		1363	455	CCG (P) => TCG (S)	0.86		1363	455	CCT (P) => TCT (S)	0.86		1363	470	CCG (P) => TCG (S)	0.86
ndhA	149	50	TCA (S) => TTA (L)	1	ndhA	566	189	TCA (S) => TTA (L)	1	ndhA	566	189	TCA (S) => TTA (L)	1	ndhA	566	189	TCA (S) => TTA (L)	1	ndhA	566	189	TCA (S) => TTA (L)	1	ndhA	566	189	TCA (S) => TTA (L)	1	ndhA	566	189	TCA (S) => TTA (L)	1	ndhA	566	189	TCA (S) => TTA (L)	1
	467	156	CCA (P) => CTA (L)	1		1073	358	TCC (S) => TTC (F)	1		1073	358	TCC (S) => TTC (F)	1		1073	358	TCC (S) => TTC (F)	1		1073	358	TCC (S) => TTC (F)	1		1073	358	TCC (S) => TTC (F)	1		1073	358	TCC (S) => TTC (F)	1		1073	358	TCC (S) => TTC (F)	1
	542	181	ACG (T) => ATG (M)	1
	586	196	CAC (H) => TAC (Y)	1
	611	204	TCA (S) => TTA (L)	0.8
	746	249	TCT (S) => TTT (F)	1
	830	277	TCA (S) => TTA (L)	1
	836	279	TCA (S) => TTA (L)	1
	1112	371	TCA (S) => TTA (L)	1
	1481	494	CCA (P) => CTA (L)	1
ndhB	149	50	TCA (S) => TTA (L)	1	ndhB	119	40	TCA (S) => TTA (L)	1	ndhB	149	50	TCA (S) => TTA (L)	1	ndhB	149	50	TCA (S) => TTA (L)	1	ndhB	149	50	TCA (S) => TTA (L)	1	ndhB	149	50	TCA (S) => TTA (L)	1	ndhB	95	32	TCA (S) => TTA (L)	1	ndhB	149	50	TCA (S) => TTA (L)	1
	467	156	CCA (P) => CTA (L)	1		437	146	CCA (P) => CTA (L)	1		467	156	CCA (P) => CTA (L)	1		467	156	CCA (P) => CTA (L)	1		467	156	CCA (P) => CTA (L)	1		467	156	CCA (P) => CTA (L)	1		413	138	CCA (P) => CTA (L)	1		467	156	CCA (P) => CTA (L)	1
	542	181	ACG (T) => ATG (M)	1		512	171	ACG (T) => ATG (M)	1		542	181	ACG (T) => ATG (M)	1		542	181	ACG (T) => ATG (M)	1		542	181	ACG (T) => ATG (M)	1		542	181	ACG (T) => ATG (M)	1		488	163	ACG (T) => ATG (M)	1		542	181	ACG (T) => ATG (M)	1
	586	196	CAC (H) => TAC (Y)	1		556	186	CAC (H) => TAC (Y)	1		586	196	CAC (H) => TAC (Y)	1		586	196	CAC (H) => TAC (Y)	1		586	196	CAC (H) => TAC (Y)	1		586	196	CAC (H) => TAC (Y)	1		532	178	CAC (H) => TAC (Y)	1		586	196	CAC (H) => TAC (Y)	1
	611	204	TCA (S) => TTA (L)	0.8		581	194	TCA (S) => TTA (L)	0.8		611	204	TCA (S) => TTA (L)	0.8		611	204	TCA (S) => TTA (L)	0.8		611	204	TCA (S) => TTA (L)	0.8		611	204	TCA (S) => TTA (L)	0.8		557	186	TCA (S) => TTA (L)	0.8		611	204	TCA (S) => TTA (L)	0.8
	746	249	TCT (S) => TTT (F)	1		716	239	TCT (S) => TTT (F)	1		746	249	TCT (S) => TTT (F)	1		746	249	TCT (S) => TTT (F)	1		746	249	TCT (S) => TTT (F)	1		746	249	TCT (S) => TTT (F)	1		692	231	TCT (S) => TTT (F)	1		746	249	TCT (S) => TTT (F)	1
	830	277	TCA (S) => TTA (L)	1		800	267	TCA (S) => TTA (L)	1		830	277	TCA (S) => TTA (L)	1		830	277	TCA (S) => TTA (L)	1		830	277	TCA (S) => TTA (L)	1		830	277	TCA (S) => TTA (L)	1		776	259	TCA (S) => TTA (L)	1		830	277	TCA (S) => TTA (L)	1
	836	279	TCA (S) => TTA (L)	1		806	269	TCA (S) => TTA (L)	1		836	279	TCA (S) => TTA (L)	1		836	279	TCA (S) => TTA (L)	1		836	279	TCA (S) => TTA (L)	1		836	279	TCA (S) => TTA (L)	1		782	261	TCA (S) => TTA (L)	1		836	279	TCA (S) => TTA (L)	1
	1112	371	TCA (S) => TTA (L)	1		1082	361	TCA (S) => TTA (L)	1		1112	371	TCA (S) => TTA (L)	1		1112	371	TCA (S) => TTA (L)	1		1112	371	TCA (S) => TTA (L)	1		1112	371	TCA (S) => TTA (L)	1		1058	353	TCA (S) => TTA (L)	1		1112	371	TCA (S) => TTA (L)	1
	1481	494	CCA (P) => CTA (L)	1		1225	409	CAT (H) => TAT (Y)	1		1255	419	CAT (H) => TAT (Y)	1		1255	419	CAT (H) => TAT (Y)	1		1255	419	CAT (H) => TAT (Y)	1		1481	494	CCA (P) => CTA (L)	1		1201	401	CAT (H) => TAT (Y)	1		1481	494	CCA (P) => CTA (L)	1
						1451	484	CCA (P) => CTA (L)	1		1481	494	CCA (P) => CTA (L)	1		1481	494	CCA (P) => CTA (L)	1		1481	494	CCA (P) => CTA (L)	1							1427	476	CCA (P) => CTA (L)	1
ndhD	383	128	CCA (P) => CTA (L)	1	ndhD	47	16	TCC (S) => TTC (F)	0.8	ndhD	47	16	TCC (S) => TTC (F)	0.8	ndhD	47	16	TCC (S) => TTC (F)	0.8	ndhD	47	16	TCC (S) => TTC (F)	0.8	ndhD	383	128	CCA (P) => CTA (L)	1	ndhD	47	16	TCC (S) => TTC (F)	0.8	ndhD	383	128	CCA (P) => CTA (L)	1
	599	200	TCA (S) => TTA (L)	1		383	128	CCC (P) => CTC (L)	1		383	128	CCA (P) => CTA (L)	1		383	128	CCA (P) => CTA (L)	1		383	128	CCC (P) => CTC (L)	1		599	200	TCA (S) => TTA (L)	1		383	128	CCC (P) => CTC (L)	1		599	200	TCA (S) => TTA (L)	1
	674	225	TCA (S) => TTA (L)	1		599	200	TCA (S) => TTA (L)	1		599	200	TCA (S) => TTA (L)	1		599	200	TCA (S) => TTA (L)	1		599	200	TCA (S) => TTA (L)	1		674	225	TCA (S) => TTA (L)	1		599	200	TCA (S) => TTA (L)	1		674	225	TCA (S) => TTA (L)	1
	878	293	TCA (S) => TTA (L)	1		674	225	TCA (S) => TTA (L)	1		674	225	TCA (S) => TTA (L)	1		674	225	TCA (S) => TTA (L)	1		674	225	TCA (S) => TTA (L)	1		878	293	TCA (S) => TTA (L)	1		674	225	TCA (S) => TTA (L)	1		878	293	TCA (S) => TTA (L)	1
	887	296	CCC (P) => CTC (L)	1		878	293	TCA (S) => TTA (L)	1		878	293	TCA (S) => TTA (L)	1		878	293	TCA (S) => TTA (L)	1		878	293	TCA (S) => TTA (L)	1		887	296	CCC (P) => CTC (L)	1		878	293	TCA (S) => TTA (L)	1		887	296	CCC (P) => CTC (L)	1
	1298	433	TCA (S) => TTA (L)	0.8		887	296	CCC (P) => CTC (L)	1		887	296	CCC (P) => CTC (L)	1		887	296	CCC (P) => CTC (L)	1		887	296	CCC (P) => CTC (L)	1		1298	433	TCA (S) => TTA (L)	0.8		887	296	CCC (P) => CTC (L)	1		1298	433	TCA (S) => TTA (L)	0.8
	1405	469	CTT (L) => TTT (F)	0.8		1298	433	TCA (S) => TTA (L)	0.8		1298	433	TCA (S) => TTA (L)	0.8		1298	433	TCA (S) => TTA (L)	0.8		1298	433	TCA (S) => TTA (L)	0.8		1405	469	CTT (L) => TTT (F)	0.8		1298	433	TCA (S) => TTA (L)	0.8		1405	469	CTT (L) => TTT (F)	0.8
						1405	469	CTT (L) => TTT (F)	0.8		1405	469	CTT (L) => TTT (F)	0.8		1405	469	CTT (L) => TTT (F)	0.8		1405	469	CTT (L) => TTT (F)	0.8							1405	469	CTT (L) => TTT (F)	0.8
ndhF*					ndhF	290	97	TCA (S) => TTA (L)	1	ndhF	290	97	TCA (S) => TTA (L)	1	ndhF	290	97	TCA (S) => TTA (L)	1	ndhF	290	97	TCA (S) => TTA (L)	1	ndhF*					ndhF	290	97	TCA (S) => TTA (L)	1	ndhF*
						392	131	TCC (S) => TTC (F)	1		392	131	TCC (S) => TTC (F)	1		392	131	TCC (S) => TTC (F)	1		392	131	TCC (S) => TTC (F)	1							392	131	TCC (S) => TTC (F)	1
						1792	598	CCT (P) => TCT (S)	0.8		1858	620	CTT (L) => TTT (F)	1		1858	620	CTT (L) => TTT (F)	1		1792	598	CCT (P) => TCT (S)	0.8							1792	598	CCT (P) => TCT (S)	0.8
						1858	620	CTT (L) => TTT (F)	1												1858	620	CTT (L) => TTT (F)	1							1858	620	CTT (L) => TTT (F)	1
ndhG*					ndhG	314	105	ACA (T) => ATA (I)	0.8	ndhG	314	105	ACA (T) => ATA (I)	0.8	ndhG	314	105	ACA (T) => ATA (I)	0.8	ndhG	314	105	ACA (T) => ATA (I)	0.8	ndhG*					ndhG	314	105	ACA (T) => ATA (I)	0.8	ndhG*
petB	662	221	CCA (P) => CTA (L)	1	petB	611	204	CCA (P) => CTA (L)	1	petB	605	202	CCA (P) => CTA (L)	1	petB	611	204	CCA (P) => CTA (L)	1	petB	611	204	CCA (P) => CTA (L)	1	petB	611	204	CCA (P) => CTA (L)	1	petB	611	204	CCA (P) => CTA (L)	1	petB	611	204	CCA (P) => CTA (L)	1
psaI	80	27	TCT (S) => TTT (F)	0.86	psaI	80	27	TCT (S) => TTT (F)	0.86	psaI	83	28	TCT (S) => TTT (F)	0.86	psaI	83	28	TCT (S) => TTT (F)	0.86	psaI	80	27	TCT (S) => TTT (F)	0.86	psaI	80	27	TCT (S) => TTT (F)	0.86	psaI	83	28	TCT (S) => TTT (F)	0.86	psaI	80	43	TCT (S) => TTT (F)	0.86
psbE	77	26	TCT (S) => TTT (F)	1	psbE	214	72	CCT (P) => TCT (S)	1	psbE	214	72	CCT (P) => TCT (S)	1	psbE	214	72	CCT (P) => TCT (S)	1	psbE	214	72	CCT (P) => TCT (S)	1	psbE	214	72	CCT (P) => TCT (S)	1	psbE	214	72	CCT (P) => TCT (S)	1	psbE	214	72	CCT (P) => TCT (S)	1
psbF					psbF	77	26	TCT (S) => TTT (F)	1	psbF	77	26	TCT (S) => TTT (F)	1	psbF	77	26	TCT (S) => TTT (F)	1	psbF	77	26	TCT (S) => TTT (F)	1	psbF	77	26	TCT (S) => TTT (F)	1	psbF	77	26	TCT (S) => TTT (F)	1	psbF	77	26	TCT (S) => TTT (F)	1
																																			rpl2	424	142	CCT (P) => TCT (S)	0.86
																																				737	246	ACA (T) => ATA (I)	1
																																				1133	378	GCT (A) => GTT (V)	1
																																				1166	389	GCT (A) => GTT (V)	1
rpl23	194	65	ACT (T) => ATT (I)	0.86	rpl23	194	65	ACT (T) => ATT (I)	0.86	rpl23	194	65	ACT (T) => ATT (I)	0.86	rpl23	194	65	ACT (T) => ATT (I)	0.86	rpl23	194	65	ACT (T) => ATT (I)	0.86	rpl23	194	65	ACT (T) => ATT (I)	0.86	rpl23	194	65	ACT (T) => ATT (I)	0.86	rpl23	194	65	ACT (T) => ATT (I)	0.86
rpoA	830	277	TCA (S) => TTA (L)	1	rpoA	830	277	TCA (S) => TTA (L)	1	rpoA	830	277	TCA (S) => TTA (L)	1	rpoA	830	277	TCA (S) => TTA (L)	1	rpoA	830	277	TCA (S) => TTA (L)	1	rpoA	830	277	TCA (S) => TTA (L)	1	rpoA	830	277	TCA (S) => TTA (L)	1	rpoA	830	279	TCA (S) => TTA (L)	1
rpoB	338	113	TCT (S) => TTT (F)	1	rpoB	338	113	TCT (S) => TTT (F)	1	rpoB	338	113	TCT (S) => TTT (F)	1	rpoB	338	113	TCT (S) => TTT (F)	1	rpoB	338	113	TCT (S) => TTT (F)	1	rpoB	338	113	TCT (S) => TTT (F)	1	rpoB	338	113	TCT (S) => TTT (F)	1	rpoB	338	113	TCT (S) => TTT (F)	1
	551	184	TCA (S) => TTA (L)	1		551	184	TCA (S) => TTA (L)	1		551	184	TCA (S) => TTA (L)	1		551	184	TCA (S) => TTA (L)	1		551	184	TCA (S) => TTA (L)	1		551	184	TCA (S) => TTA (L)	1		551	184	TCA (S) => TTA (L)	1		551	185	TCA (S) => TTA (L)	1
	566	189	TCG (S) => TTG (L)	1		566	189	TCG (S) => TTG (L)	1		566	189	TCG (S) => TTG (L)	1		566	189	TCG (S) => TTG (L)	1		566	189	TCG (S) => TTG (L)	1		566	189	TCG (S) => TTG (L)	1		566	189	TCG (S) => TTG (L)	1		566	190	TCG (S) => TTG (L)	1
	593	198	GCT (A) => GTT (V)	0.86		593	198	GCT (A) => GTT (V)	0.86		593	198	GCT (A) => GTT (V)	0.86		593	198	GCT (A) => GTT (V)	0.86		593	198	GCT (A) => GTT (V)	0.86		593	198	GCT (A) => GTT (V)	0.86		593	198	GCT (A) => GTT (V)	0.86		593	199	GCT (A) => GTT (V)	0.86
	2000	667	TCT (S) => TTT (F)	1		2000	667	TCT (S) => TTT (F)	1		2000	667	TCT (S) => TTT (F)	1		2000	667	TCT (S) => TTT (F)	1		2000	667	TCT (S) => TTT (F)	1		2000	667	TCT (S) => TTT (F)	1		2000	667	TCT (S) => TTT (F)	1		2000	684	TCT (S) => TTT (F)	1
	2426	809	TCA (S) => TTA (L)	0.86		2426	809	TCA (S) => TTA (L)			2426	809	TCA (S) => TTA (L)	0.86		2426	809	TCA (S) => TTA (L)	0.86		2426	809	TCA (S) => TTA (L)	0.86		2426	809	TCA (S) => TTA (L)	0.86		2426	809	TCA (S) => TTA (L)	0.86		2426	827	TCA (S) => TTA (L)	0.86
rpoC1*					rpoC1*					rpoC1*	1232	411	TCC (S) => TTC (F)	1	rpoC1*					rpoC1*					rpoC1*					rpoC1*					rpoC1*
											1558	520	CTC (L) => TTC (F)	1
											1756	586	CCT (P) => TCT (S)	0.86
rpoC2	1487	496	ACG (T) => ATG (M)	0.86	rpoC2	1493	498	ACG (T) => ATG (M)	0.86	rpoC2	1493	498	ACG (T) => ATG (M)	0.86	rpoC2	1493	498	ACG (T) => ATG (M)	0.86	rpoC2	1493	498	ACG (T) => ATG (M)	0.86	rpoC2	1487	496	ACG (T) => ATG (M)	0.86	rpoC2	1493	498	ACG (T) => ATG (M)	0.86	rpoC2	1487	517	ACG (T) => ATG (M)	0.86
	1579	527	CTT (L) => TTT (F)	1		1585	529	CTT (L) => TTT (F)	1		1585	529	CTT (L) => TTT (F)	1		1585	529	CTT (L) => TTT (F)	1		1585	529	CTT (L) => TTT (F)	1		1579	527	CTT (L) => TTT (F)	1		1585	529	CTT (L) => TTT (F)	1		1579	548	CTT (L) => TTT (F)	1
	3719	1240	TCA (S) => TTA (L)	0.86		1771	591	CGT (R) => TGT (C)	0.86		1771	591	CGT (R) => TGT (C)	0.86		1771	591	CGT (R) => TGT (C)	0.86		1771	591	CGT (R) => TGT (C)	0.86		3719	1240	TCA (S) => TTA (L)	0.86		1771	591	CGT (R) => TGT (C)	0.86		3719	1452	TCA (S) => TTA (L)	0.86
						3731	1244	TCA (S) => TTA (L)	0.86		3719	1240	TCA (S) => TTA (L)	0.86		3719	1240	TCA (S) => TTA (L)	0.86		3731	1244	TCA (S) => TTA (L)	0.86							3731	1244	TCA (S) => TTA (L)	0.86
rps2	248	83	TCA (S) => TTA (L)	1	rps2	248	83	TCA (S) => TTA (L)	1	rps2	248	83	TCA (S) => TTA (L)	1	rps2	248	83	TCA (S) => TTA (L)	1	rps2	248	83	TCA (S) => TTA (L)	1	rps2	248	83	TCA (S) => TTA (L)	1	rps2	248	83	TCA (S) => TTA (L)	1	rps2	248	83	TCA (S) => TTA (L)	1
rps14	80	27	TCA (S) => TTA (L)	1	rps14	80	27	TCA (S) => TTA (L)	1	rps14	80	27	TCA (S) => TTA (L)	1	rps14	80	27	TCA (S) => TTA (L)	1	rps14	80	27	TCA (S) => TTA (L)	1	rps14	80	27	TCA (S) => TTA (L)	1	rps14	80	27	TCA (S) => TTA (L)	1	rps14	80	27	TCA (S) => TTA (L)	1
	149	50	CCA (P) => CTA (L)	1		149	50	CCA (P) => CTA (L)	1		149	50	CCA (P) => CTA (L)	1		149	50	CCA (P) => CTA (L)	1		149	50	CCA (P) => CTA (L)	1		149	50	CCA (P) => CTA (L)	1		149	50	CCA (P) => CTA (L)	1		149	53	CCA (P) => CTA (L)	1
rps16					rpf16	212	71	TCA (S) => TTA (L)	0.83	rps16	212	71	TCA (S) => TTA (L)	0.83	rps16	212	71	TCA (S) => TTA (L)	0.83	rps16	212	71	TCA (S) => TTA (L)	0.83	rps16					rps16	212	71	TCA (S) => TTA (L)	0.83	rps16
* The astrisk present different RNA editing, comparing the others plastomes.
Nt Pos : Nucleotide position on CDS
AA Pos : Amino acid phosition on CDS
